# Supplementary material for: Proteomic Analysis of the Predatory Venom of Conus striatus Reveals Novel and Population-Specific κA-Conotoxin SIVC
Source: Toxins (Basel). 2022 Nov 17;14(11):799. doi: 10.3390/toxins14110799 (PMC9699092; doi:10.3390/toxins14110799)
Supplement: Supplementary file 1 [file toxins-14-00799-s001.zip]

Archive with 1 entries (1 files):
- toxins-2026890-supplementary.pdf
